# Supplementary material for: 1-Chloro­methyl-1H-1,2,3-benzotriazole
Source: Acta Crystallogr Sect E Struct Rep Online. 2010 Nov 13;66(Pt 12):o3173. doi: 10.1107/S1600536810046052 (PMC3011609; doi:10.1107/S1600536810046052)
Supplement: Supplementary file 2 [file e-66-o3173-Isup2.hkl]

# 
# h,k,l, Fc-squared, Fo-squared, sigma(Fo-squared) and status flag 
# 
data_I
_shelx_title ' ZXC in P2(1)/c' 
_shelx_refln_list_code          4 
_shelx_F_calc_maximum      136.16 
_exptl_crystal_F_000       344.00 
_reflns_d_resolution_high  0.8002 
 
loop_ 
 _symmetry_equiv_pos_as_xyz 
 'x, y, z' 
 '-x, y+1/2, -z+1/2' 
 '-x, -y, -z' 
 'x, -y-1/2, z-1/2' 
 
_cell_length_a     7.5081 
_cell_length_b     9.6045 
_cell_length_c    10.9844 
_cell_angle_alpha  90.000 
_cell_angle_beta  108.488 
_cell_angle_gamma  90.000 
 
_shelx_F_squared_multiplier     1.000 
 
loop_ 
 _refln_index_h 
 _refln_index_k 
 _refln_index_l 
 _refln_F_squared_calc 
 _refln_F_squared_meas 
 _refln_F_squared_sigma 
 _refln_observed_status 
   2   0   0    11059.13    10847.98    144.34 o 
   3   0   0      416.22      368.17     11.84 o 
   4   0   0        4.49        4.81      1.42 o 
   5   0   0      820.28      758.14     17.28 o 
   6   0   0       58.22       57.35      5.16 o 
   7   0   0       13.23       16.56      3.38 o 
   8   0   0        1.73        3.21      2.85 o 
   1   1   0     1393.05     1439.58     12.28 o 
   2   1   0     5861.61     5948.54     46.09 o 
   3   1   0      128.41      137.94      3.47 o 
   4   1   0       48.90       48.78      1.93 o 
   5   1   0       87.84       80.62      2.87 o 
   6   1   0      124.03      123.24      7.12 o 
   7   1   0       41.63       39.26      4.01 o 
   8   1   0        0.06        1.18      1.78 o 
   0   2   0     3281.28     3505.41     38.47 o 
   1   2   0      304.41      291.03      4.22 o 
   2   2   0     4997.56     5089.32     32.87 o 
   3   2   0        0.59        0.79      0.81 o 
   4   2   0      906.62      907.22      9.11 o 
   5   2   0        7.43        9.88      1.67 o 
   6   2   0        0.53        0.97      1.11 o 
   7   2   0       23.77       24.14      2.69 o 
   8   2   0        0.08        1.45      1.44 o 
   1   3   0     3120.68     3255.28     20.98 o 
   2   3   0        3.26        3.60      0.60 o 
   3   3   0     1295.34     1334.61     15.16 o 
   4   3   0       52.91       48.89      2.83 o 
   5   3   0      158.79      156.82      3.49 o 
   6   3   0      117.39      120.30      5.43 o 
   7   3   0        0.46       -1.23      1.41 o 
   8   3   0       43.52       47.26      3.90 o 
   0   4   0      182.63      185.18      4.27 o 
   1   4   0        0.25        0.47      0.47 o 
   2   4   0       41.46       43.03      2.20 o 
   3   4   0      210.43      235.31      7.48 o 
   4   4   0       35.61       35.08      2.43 o 
   5   4   0       66.18       69.42      8.55 o 
   6   4   0        0.07        0.36      1.19 o 
   7   4   0        1.25        2.64      1.51 o 
   8   4   0        4.55        5.05      1.84 o 
   1   5   0     1329.21     1312.80     14.98 o 
   2   5   0      567.56      575.06      8.94 o 
   3   5   0     1286.32     1338.80     16.24 o 
   4   5   0       72.50       67.09      3.46 o 
   5   5   0       36.31       35.25      2.76 o 
   6   5   0      107.16      107.08      5.09 o 
   7   5   0        3.06        0.32      2.76 o 
   8   5   0       85.22       90.58      5.47 o 
   0   6   0       22.22       29.03      2.85 o 
   1   6   0      415.11      437.15      8.12 o 
   2   6   0      423.05      424.27      8.23 o 
   3   6   0      130.47      128.67      4.53 o 
   4   6   0      323.41      318.69      7.86 o 
   5   6   0        0.10        2.10      1.19 o 
   6   6   0        1.97        2.25      1.41 o 
   7   6   0       19.49       24.13      2.86 o 
   1   7   0      127.99      129.96      4.58 o 
   2   7   0      326.44      315.20      7.93 o 
   3   7   0       39.85       38.06      2.81 o 
   4   7   0       39.13       36.32      2.77 o 
   5   7   0       13.81       11.91      2.58 o 
   6   7   0       99.03       99.59      5.22 o 
   7   7   0       19.33       17.69      2.56 o 
   0   8   0     1436.11     1386.28     25.82 o 
   1   8   0        0.73        1.69      1.26 o 
   2   8   0      332.17      336.23      8.30 o 
   3   8   0      130.64      141.11      5.45 o 
   4   8   0        6.31        7.97      1.71 o 
   5   8   0      149.69      158.32      6.29 o 
   6   8   0       14.02       15.41      2.20 o 
   1   9   0      146.86      143.32      5.47 o 
   2   9   0        3.41        2.71      2.05 o 
   3   9   0       53.70       50.82      3.57 o 
   4   9   0        4.80        4.81      1.51 o 
   5   9   0       19.87       20.85      3.12 o 
   0  10   0      182.61      175.78      9.08 o 
   1  10   0       11.81       13.63      2.01 o 
   2  10   0      101.67       99.12      4.96 o 
   3  10   0       68.05       64.83      4.21 o 
   4  10   0       38.40       36.98      3.39 o 
   1  11   0       71.94       75.17      4.53 o 
   2  11   0        1.31        1.37      2.85 o 
   3  11   0       65.83       66.25      6.59 o 
   0  12   0       32.20       33.66      4.81 o 
  -9   1   1       48.54       48.85      4.40 o 
  -8   1   1        4.04        5.88      2.67 o 
  -7   1   1      144.76      149.25      6.22 o 
  -6   1   1       47.32       46.65      3.27 o 
  -5   1   1      578.12      579.79     10.36 o 
  -4   1   1        1.45        2.68      0.62 o 
  -3   1   1     1392.16     1358.97      8.70 o 
  -2   1   1     4333.17     4323.89     27.61 o 
  -1   1   1        6.07        6.03      0.48 o 
   1   1   1       74.85       84.24      2.14 o 
   2   1   1     1471.62     1429.68     14.42 o 
   3   1   1      161.24      162.55      4.63 o 
   4   1   1      512.17      518.48      8.32 o 
   5   1   1      226.38      224.09      4.47 o 
   6   1   1        8.65        5.97      1.76 o 
   7   1   1      106.56      106.86      7.66 o 
   8   1   1        1.74        2.36      1.61 o 
  -8   2   1        2.82        2.05      2.76 o 
  -7   2   1       24.36       23.72      2.65 o 
  -6   2   1      148.56      146.87      5.52 o 
  -5   2   1       36.86       35.37      1.77 o 
  -4   2   1     3489.62     3491.90     25.19 o 
  -3   2   1       54.69       49.08      2.46 o 
  -2   2   1     3695.13     3772.63     24.69 o 
  -1   2   1      974.05      989.09      6.58 o 
   0   2   1      896.08      925.40     10.42 o 
   1   2   1     2346.82     2342.63     19.82 o 
   2   2   1      936.75      936.41     15.67 o 
   3   2   1      232.20      218.34      7.30 o 
   4   2   1       45.83       39.36      3.56 o 
   5   2   1        2.58        3.92      1.96 o 
   6   2   1       15.96       14.86      2.20 o 
   7   2   1        1.22       -1.10      1.41 o 
   8   2   1       17.21       23.53      4.36 o 
  -8   3   1        4.57        4.81      1.75 o 
  -7   3   1      124.84      128.84      5.78 o 
  -6   3   1      122.14      122.02      3.56 o 
  -5   3   1      245.63      240.51      4.74 o 
  -4   3   1      389.94      394.25      7.65 o 
  -3   3   1       62.47       63.05      2.04 o 
  -2   3   1      514.77      514.76      5.65 o 
  -1   3   1      381.97      367.06      4.28 o 
   0   3   1      687.78      700.66      6.32 o 
   1   3   1      289.27      298.41      3.92 o 
   2   3   1      183.26      185.96      4.34 o 
   3   3   1      381.18      384.06      7.30 o 
   4   3   1       37.52       37.40      2.64 o 
   5   3   1       56.91       64.80      5.08 o 
   6   3   1        5.97        5.57      3.03 o 
   7   3   1       30.25       32.10      3.19 o 
   8   3   1        5.72        2.79      1.82 o 
  -8   4   1       85.38       88.23      5.25 o 
  -7   4   1        1.33        1.82      1.40 o 
  -6   4   1      521.26      510.73      9.56 o 
  -5   4   1        1.78        2.71      1.19 o 
  -4   4   1      254.57      235.78      5.93 o 
  -3   4   1      281.69      276.11      5.88 o 
  -2   4   1       94.16       88.39      2.59 o 
  -1   4   1      670.32      683.20      9.90 o 
   0   4   1      116.60      129.84      4.24 o 
   1   4   1      125.64       91.66      3.13 o 
   2   4   1        0.48        0.56      0.89 o 
   3   4   1      164.76      152.96      4.60 o 
   4   4   1       24.62       24.01      3.74 o 
   5   4   1       31.63       26.20      2.01 o 
   6   4   1       60.48       63.25      3.97 o 
   7   4   1        8.24        4.36      1.64 o 
   8   4   1       13.00       18.46      2.76 o 
  -8   5   1        2.53        4.54      2.76 o 
  -7   5   1       36.33       33.72      3.12 o 
  -6   5   1       21.26       21.71      2.38 o 
  -5   5   1       26.77       28.75      2.52 o 
  -4   5   1        1.82        1.38      0.92 o 
  -3   5   1       35.37       34.84      2.26 o 
  -2   5   1      345.59      358.72      8.10 o 
  -1   5   1      450.94      491.73      6.31 o 
   0   5   1      316.23      334.88      4.84 o 
   1   5   1      147.75      174.25      3.58 o 
   2   5   1        8.36        7.17      1.26 o 
   3   5   1       16.31       18.28      1.82 o 
   4   5   1       26.83       27.33      2.33 o 
   5   5   1       68.90       67.85      3.84 o 
   6   5   1        3.74        5.26      2.14 o 
   7   5   1       26.81       27.83      3.19 o 
  -7   6   1        3.52        3.60      1.60 o 
  -6   6   1       37.57       40.17      3.19 o 
  -5   6   1       47.73       46.28      5.61 o 
  -4   6   1      238.54      244.56      9.08 o 
  -3   6   1       92.71       85.05      3.68 o 
  -2   6   1      135.96      126.87      4.27 o 
  -1   6   1      165.76      146.74      4.54 o 
   0   6   1       10.67       10.46      0.99 o 
   1   6   1      268.46      248.38      8.55 o 
   2   6   1       34.61       38.47      3.56 o 
   3   6   1      174.66      172.07      5.35 o 
   4   6   1        1.08        1.40      1.24 o 
   5   6   1       53.52       54.45      3.65 o 
   6   6   1       21.07       17.58      2.67 o 
   7   6   1        0.15        0.89      1.39 o 
  -7   7   1       51.24       51.83      6.06 o 
  -6   7   1        0.43       -0.80      1.13 o 
  -5   7   1      128.22      129.38      5.32 o 
  -4   7   1       12.68       11.44      1.40 o 
  -3   7   1      235.99      228.92      6.36 o 
  -2   7   1      190.49      192.15      5.65 o 
  -1   7   1      411.92      398.93      8.16 o 
   0   7   1      235.57      230.23      6.10 o 
   1   7   1       29.59       32.77      2.39 o 
   2   7   1      188.40      186.92      5.79 o 
   3   7   1      102.59       99.87      4.28 o 
   4   7   1       92.32       88.27      4.40 o 
   5   7   1       97.97      102.03      4.97 o 
   6   7   1        0.80        0.71      1.26 o 
  -6   8   1        5.69        6.41      2.85 o 
  -5   8   1       26.02       24.63      2.56 o 
  -4   8   1       22.69       24.40      2.38 o 
  -3   8   1        2.95        2.83      1.42 o 
  -2   8   1        4.77        3.34      2.23 o 
  -1   8   1       52.03       41.18      4.36 o 
   0   8   1       13.53       11.78      1.76 o 
   1   8   1      242.67      255.12      7.05 o 
   2   8   1       14.33       11.26      2.05 o 
   3   8   1       67.33       73.40      4.08 o 
   4   8   1       42.51       38.81      3.02 o 
   5   8   1        8.85       10.23      2.05 o 
   6   8   1       16.57       12.91      2.18 o 
  -6   9   1       24.84       21.01      4.45 o 
  -5   9   1       23.72       24.75      4.27 o 
  -4   9   1       31.84       38.79      3.08 o 
  -3   9   1       23.62       26.61      2.56 o 
  -2   9   1        0.09       -1.09      1.11 o 
  -1   9   1        6.93        7.49      1.54 o 
   0   9   1       39.22       44.11      3.08 o 
   1   9   1       54.10       57.13      3.53 o 
   2   9   1      110.99      107.06      4.96 o 
   3   9   1        4.34        4.96      1.44 o 
   4   9   1       47.21       39.96      3.45 o 
   5   9   1       21.09       23.51      3.74 o 
  -5  10   1        7.93        3.03      2.14 o 
  -4  10   1      152.17      167.94     10.51 o 
  -3  10   1        0.01        0.79      1.24 o 
  -2  10   1       66.89       70.68      4.10 o 
  -1  10   1       45.58       47.50      3.34 o 
   0  10   1        5.14        6.54      5.08 o 
   1  10   1        8.08        9.09      1.71 o 
   2  10   1       63.18       65.77      4.22 o 
   3  10   1       23.14       22.88      2.64 o 
   4  10   1       79.13       83.42      5.03 o 
  -3  11   1        0.01       -1.07      2.14 o 
  -2  11   1       25.72       39.00      4.99 o 
  -1  11   1        0.82        0.09      1.13 o 
   0  11   1       26.03       27.46      2.83 o 
   1  11   1        0.18        0.32      1.51 o 
   2  11   1       17.67       18.61      2.52 o 
   3  11   1       11.65       11.73      2.49 o 
  -9   0   2        2.93       -1.25      2.14 o 
  -8   0   2        4.86        3.92      2.32 o 
  -7   0   2       58.06       61.98      5.70 o 
  -6   0   2        0.92        1.60      2.14 o 
  -5   0   2      337.63      318.07     10.69 o 
  -4   0   2     1318.33     1341.53     15.06 o 
  -3   0   2      388.60      369.80      4.86 o 
  -2   0   2    18539.78    17540.17    272.84 o 
  -1   0   2     1129.68     1205.58     16.47 o 
   0   0   2     8025.19     7795.49     80.32 o 
   1   0   2      169.59      153.52      4.45 o 
   2   0   2       13.57       14.43      1.96 o 
   3   0   2      765.73      708.26      7.74 o 
   4   0   2      439.49      402.85      9.62 o 
   5   0   2       90.48       83.53      5.88 o 
   6   0   2      166.32      164.38      8.90 o 
   7   0   2        1.01        1.42      1.78 o 
   8   0   2       10.04        7.84      2.85 o 
  -9   1   2        0.21       -0.52      3.56 o 
  -8   1   2        8.81        8.62      2.58 o 
  -7   1   2       16.74       15.90      2.39 o 
  -6   1   2        3.47        4.52      1.37 o 
  -5   1   2        0.01        1.02      0.69 o 
  -4   1   2      647.04      663.74      8.23 o 
  -3   1   2       66.22       66.79      1.35 o 
  -2   1   2      827.71      844.32      6.80 o 
  -1   1   2     1180.87     1195.55      7.35 o 
   0   1   2     2164.34     2132.96     12.09 o 
   1   1   2        6.25        8.86      1.07 o 
   2   1   2       26.88       40.96     10.69 o 
   3   1   2        2.22        2.17      0.98 o 
   4   1   2      437.40      440.45     13.36 o 
   5   1   2       53.24       55.13      3.46 o 
   6   1   2        3.70        7.37      1.82 o 
   7   1   2        3.36        3.40      1.70 o 
   8   1   2        3.29        6.41      2.85 o 
  -9   2   2        1.92        4.24      4.36 o 
  -8   2   2        0.19        1.64      1.38 o 
  -7   2   2        0.39        0.68      1.32 o 
  -6   2   2      280.12      267.73      5.44 o 
  -5   2   2       17.15       14.89      1.23 o 
  -4   2   2     2153.88     2205.83     22.13 o 
  -3   2   2      431.35      436.04      7.20 o 
  -2   2   2      770.62      799.85     11.45 o 
  -1   2   2      124.96      126.09      4.27 o 
   0   2   2       26.51       29.51      1.86 o 
   1   2   2      176.02      176.84      9.53 o 
   2   2   2      922.13      928.71     11.52 o 
   3   2   2        0.28       -0.09      0.88 o 
   4   2   2      167.50      179.76      5.60 o 
   5   2   2        1.17        0.55      1.24 o 
   6   2   2        0.46        1.07      1.78 o 
   7   2   2        9.26       11.05      2.01 o 
   8   2   2        2.04        2.34      3.38 o 
  -8   3   2        0.23        1.57      2.14 o 
  -7   3   2        1.86        4.30      1.64 o 
  -6   3   2       10.94       10.60      1.30 o 
  -5   3   2       68.40       71.48      3.42 o 
  -4   3   2       25.02       21.60      1.67 o 
  -3   3   2      565.99      576.68      6.47 o 
  -2   3   2      565.11      549.86      4.93 o 
  -1   3   2     1447.71     1517.67     14.03 o 
   0   3   2       25.46       33.84      2.67 o 
   1   3   2     1730.96     1767.90     13.66 o 
   2   3   2      948.04      977.84     13.09 o 
   3   3   2      936.43      954.59     12.96 o 
   4   3   2      261.28      263.42      6.93 o 
   5   3   2       35.11       36.13      3.47 o 
   6   3   2       52.23       55.66      3.90 o 
   7   3   2       11.21       14.29      3.21 o 
   8   3   2        8.11        7.49      2.76 o 
  -8   4   2       23.23       25.65      2.91 o 
  -7   4   2        2.58        1.92      1.48 o 
  -6   4   2      138.81      134.15      5.97 o 
  -5   4   2        1.42        2.88      1.21 o 
  -4   4   2       90.20       98.62      3.68 o 
  -3   4   2       36.92       40.29      1.60 o 
  -2   4   2       40.12       42.25      2.19 o 
  -1   4   2       68.62       74.77      7.84 o 
   0   4   2       90.25      112.31      2.25 o 
   1   4   2       94.32      109.06      3.12 o 
   2   4   2       32.73       34.35      2.07 o 
   3   4   2       34.53       44.89      2.69 o 
   4   4   2       16.04       20.63      2.20 o 
   5   4   2        0.77        2.66      1.37 o 
   6   4   2        0.64        2.27      1.54 o 
   7   4   2        1.58        3.41      1.54 o 
  -8   5   2        0.03       -0.71      2.32 o 
  -7   5   2       10.39       10.88      1.97 o 
  -6   5   2        2.48        3.03      1.96 o 
  -5   5   2       42.96       38.26      2.69 o 
  -4   5   2      360.12      359.01     11.31 o 
  -3   5   2      317.25      330.40      5.56 o 
  -2   5   2      581.83      600.14     10.46 o 
  -1   5   2      732.74      740.00      9.88 o 
   0   5   2      140.47      164.36      3.73 o 
   1   5   2     1833.27     1930.35     29.39 o 
   2   5   2      367.53      381.25      7.30 o 
   3   5   2      465.60      460.29      8.92 o 
   4   5   2      225.13      229.14      7.39 o 
   5   5   2       30.56       29.66      2.76 o 
   6   5   2      123.55      130.55      6.04 o 
   7   5   2        3.29        6.11      1.84 o 
  -8   6   2       14.01       16.38      4.10 o 
  -7   6   2        4.69        3.92      2.67 o 
  -6   6   2       13.47       13.54      2.94 o 
  -5   6   2        0.09        1.03      1.05 o 
  -4   6   2      157.29      152.89      4.30 o 
  -3   6   2        1.40        3.31      2.14 o 
  -2   6   2        7.54        6.68      1.19 o 
  -1   6   2      286.62      297.43      6.33 o 
   0   6   2      115.64      109.47      3.43 o 
   1   6   2      196.01      202.10      4.13 o 
   2   6   2      635.11      670.48     10.70 o 
   3   6   2        7.14        6.64      1.37 o 
   4   6   2       55.51       64.50      3.70 o 
   5   6   2        6.38        4.05      1.37 o 
   6   6   2        3.13        3.04      2.85 o 
   7   6   2       15.58       19.16      2.90 o 
  -7   7   2       14.37       17.45      3.92 o 
  -6   7   2       10.63       14.43      3.74 o 
  -5   7   2        3.14        5.07      1.17 o 
  -4   7   2       29.64       27.92      2.30 o 
  -3   7   2        4.40        5.61      1.78 o 
  -2   7   2       25.23       25.92      3.74 o 
  -1   7   2       34.00       35.00      1.71 o 
   0   7   2      119.31      119.76      3.16 o 
   1   7   2       19.19       25.14      2.20 o 
   2   7   2        8.57        5.70      2.14 o 
   3   7   2        0.13        0.36      0.98 o 
   4   7   2      225.66      219.61      6.98 o 
   5   7   2       64.69       68.70      5.08 o 
   6   7   2       24.59       19.58      2.58 o 
  -6   8   2        0.01        0.89      2.14 o 
  -5   8   2       84.94       95.64      7.66 o 
  -4   8   2       28.65       27.55      4.99 o 
  -3   8   2        2.55        3.21      2.58 o 
  -2   8   2      580.25      567.05     15.85 o 
  -1   8   2       39.47       39.80      2.74 o 
   0   8   2      615.87      605.92     15.67 o 
   1   8   2        4.29        5.16      1.51 o 
   2   8   2       28.70       34.57      2.76 o 
   3   8   2       64.55       66.78      5.52 o 
   4   8   2       22.87       28.28      2.74 o 
   5   8   2       38.04       42.35      3.46 o 
   6   8   2       35.29       38.21      3.47 o 
  -6   9   2        6.42        3.92      2.49 o 
  -5   9   2        5.82        1.07      1.78 o 
  -4   9   2        1.25       -0.53      1.96 o 
  -3   9   2        1.24        0.65      1.25 o 
  -2   9   2        0.97        0.23      2.23 o 
  -1   9   2      286.37      272.89      7.60 o 
   0   9   2       57.16       54.46      3.39 o 
   1   9   2      271.09      269.97      7.86 o 
   2   9   2       51.68       50.23      6.50 o 
   3   9   2       12.84       13.53      2.20 o 
   4   9   2       10.07       15.02      2.38 o 
   5   9   2        0.00       -0.49      1.19 o 
  -5  10   2       18.86       17.10      3.74 o 
  -4  10   2       39.78       43.10      5.52 o 
  -3  10   2       51.39       47.55      5.52 o 
  -2  10   2       53.51       60.20      6.06 o 
  -1  10   2       11.76       10.42      1.80 o 
   0  10   2       23.89       29.21      2.74 o 
   1  10   2       32.91       31.51      2.83 o 
   2  10   2       74.28       84.95      4.85 o 
   3  10   2       23.38       25.56      2.90 o 
   4  10   2       65.51       61.58      4.47 o 
  -3  11   2       25.86       23.69      4.10 o 
  -2  11   2        2.82        6.95      2.85 o 
  -1  11   2       65.33       69.46      6.41 o 
   0  11   2        5.05        1.42      1.96 o 
   1  11   2       98.60      102.63      5.43 o 
   2  11   2        2.19        0.34      1.19 o 
  -9   1   3       37.18       35.64      3.77 o 
  -8   1   3        2.61        3.33      1.50 o 
  -7   1   3      162.97      168.44      6.68 o 
  -6   1   3        2.90        0.82      1.19 o 
  -5   1   3      580.02      561.02      7.98 o 
  -4   1   3       30.14       34.91      1.46 o 
  -3   1   3      270.48      251.61      3.40 o 
  -2   1   3     1778.89     1788.03     11.27 o 
  -1   1   3      186.76      189.42      2.75 o 
   0   1   3     6157.45     6015.71     28.67 o 
   1   1   3       75.91       70.62      1.59 o 
   2   1   3      666.87      636.22      9.32 o 
   3   1   3      541.56      540.86      9.38 o 
   4   1   3       94.03       83.69      4.19 o 
   5   1   3      362.17      356.04     11.40 o 
   6   1   3       52.61       51.82      3.84 o 
   7   1   3       39.49       37.40      3.59 o 
   8   1   3       15.17        9.44      3.38 o 
  -9   2   3       12.89       15.99      2.76 o 
  -8   2   3       22.12       20.77      2.77 o 
  -7   2   3        4.02        4.46      1.07 o 
  -6   2   3      777.13      763.50      8.79 o 
  -5   2   3        3.90        3.65      0.85 o 
  -4   2   3     1825.89     1840.75     15.07 o 
  -3   2   3        4.34        3.46      0.44 o 
  -2   2   3       56.40       64.02      2.14 o 
  -1   2   3     2775.99     2742.46     33.84 o 
   0   2   3      836.83      887.05      6.53 o 
   1   2   3      664.15      674.97      7.27 o 
   2   2   3      144.00      153.18      5.08 o 
   3   2   3      100.18       96.41      3.84 o 
   4   2   3      157.65      148.01      9.17 o 
   5   2   3      256.12      240.73      7.43 o 
   6   2   3       70.73       81.02      4.78 o 
   7   2   3       14.57       14.60      3.56 o 
  -9   3   3       19.37       21.21      3.02 o 
  -8   3   3       73.14       59.39     14.60 o 
  -7   3   3       44.69       45.12      2.48 o 
  -6   3   3      410.27      401.39      6.97 o 
  -5   3   3        7.50        7.00      1.35 o 
  -4   3   3      162.14      170.25      3.46 o 
  -3   3   3      298.38      293.22      5.14 o 
  -2   3   3     1527.36     1511.80     12.28 o 
  -1   3   3      505.14      528.64      6.25 o 
   0   3   3      328.62      325.42      3.64 o 
   1   3   3      113.42      112.84      3.37 o 
   2   3   3      391.10      372.65      5.72 o 
   3   3   3        1.48        1.78      1.60 o 
   4   3   3       44.01       48.62      4.45 o 
   5   3   3       28.27       30.45      3.92 o 
   6   3   3       33.26       39.25      3.56 o 
   7   3   3       58.80       64.18      9.71 o 
  -8   4   3      372.69      371.28     10.24 o 
  -7   4   3        1.88        2.17      0.87 o 
  -6   4   3      249.45      238.52      6.80 o 
  -5   4   3       87.24       89.82      3.68 o 
  -4   4   3       37.35       36.01      1.59 o 
  -3   4   3      969.26      979.40      8.88 o 
  -2   4   3     1207.08     1312.42     10.29 o 
  -1   4   3      171.23      150.36      3.32 o 
   0   4   3      962.59     1052.43     12.06 o 
   1   4   3      370.34      326.01      9.80 o 
   2   4   3       33.85       39.44      2.40 o 
   3   4   3      381.13      363.47      7.83 o 
   4   4   3       73.36       83.25      4.08 o 
   5   4   3       32.78       34.35      3.12 o 
   6   4   3      190.64      196.04      7.36 o 
   7   4   3       26.35       22.01      2.90 o 
  -8   5   3        0.46       -0.71      2.32 o 
  -7   5   3       66.14       66.15      4.06 o 
  -6   5   3       32.31       32.33      2.69 o 
  -5   5   3      130.83      127.44      4.57 o 
  -4   5   3       32.78       34.68      2.70 o 
  -3   5   3      554.57      563.54      6.56 o 
  -2   5   3      219.20      226.16      4.74 o 
  -1   5   3      381.17      407.99      4.51 o 
   0   5   3        1.95        1.02      0.85 o 
   1   5   3       59.19       57.95      2.47 o 
   2   5   3        0.41       -0.09      1.02 o 
   3   5   3       62.47       61.04      4.45 o 
   4   5   3        1.02        0.89      1.13 o 
   5   5   3       37.71       39.62      3.21 o 
   6   5   3        1.51        1.51      1.32 o 
   7   5   3        7.92        6.48      1.70 o 
  -8   6   3       34.32       30.63      5.16 o 
  -7   6   3        6.96        6.23      2.67 o 
  -6   6   3      111.25      115.58      8.19 o 
  -5   6   3       85.96       91.70      3.45 o 
  -4   6   3      206.68      195.72      5.37 o 
  -3   6   3      168.02      158.22      5.68 o 
  -2   6   3      145.13      146.19      4.12 o 
  -1   6   3      203.53      189.44      3.20 o 
   0   6   3       57.69       63.79      2.91 o 
   1   6   3      267.22      254.67      9.62 o 
   2   6   3       66.39       67.16      3.12 o 
   3   6   3      102.19      102.90      4.28 o 
   4   6   3        9.29        9.77      1.76 o 
   5   6   3       14.44       14.92      2.58 o 
   6   6   3        7.63        7.01      2.49 o 
  -7   7   3       58.67       54.67      6.41 o 
  -6   7   3        3.93        3.25      2.14 o 
  -5   7   3      376.51      381.30     14.60 o 
  -4   7   3       35.45       36.71      3.21 o 
  -3   7   3     1144.60     1157.17     15.23 o 
  -2   7   3      101.91      108.87      8.28 o 
  -1   7   3      330.47      342.37      7.27 o 
   0   7   3      255.89      250.50     10.24 o 
   1   7   3       40.91       40.73      2.76 o 
   2   7   3      412.02      407.48     13.54 o 
   3   7   3       48.77       49.05      3.12 o 
   4   7   3       67.43       73.07      4.13 o 
   5   7   3       43.07       46.02      3.57 o 
   6   7   3        0.08        1.67      1.62 o 
  -6   8   3        8.66        5.70      2.32 o 
  -5   8   3        4.59        6.77      2.67 o 
  -4   8   3        7.37        7.84      2.67 o 
  -3   8   3       15.77       15.92      2.76 o 
  -2   8   3        2.20        2.85      1.19 o 
  -1   8   3      330.50      323.37      7.53 o 
   0   8   3      144.75      133.34      4.92 o 
   1   8   3       18.86       21.91      3.12 o 
   2   8   3      118.85      107.84      6.95 o 
   3   8   3        7.24       11.58      2.85 o 
   4   8   3        2.64        1.82      1.19 o 
   5   8   3       14.12       13.47      2.23 o 
  -6   9   3       24.69       27.07      4.63 o 
  -5   9   3      116.99      131.08      9.26 o 
  -4   9   3        0.10        0.53      2.32 o 
  -3   9   3       45.69       51.11      5.52 o 
  -2   9   3       65.82       54.50      5.52 o 
  -1   9   3       57.89       55.46      3.38 o 
   0   9   3      276.20      278.02      7.68 o 
   1   9   3       47.33       48.97      3.46 o 
   2   9   3       63.73       62.19      3.90 o 
   3   9   3       44.12       44.52      7.21 o 
   4   9   3       33.54       32.06      4.63 o 
  -5  10   3        0.03       -0.18      2.32 o 
  -4  10   3      131.63      132.50      9.62 o 
  -3  10   3        0.45       -2.67      2.67 o 
  -2  10   3        0.24        1.25      1.60 o 
  -1  10   3       20.08       20.30      3.56 o 
   0  10   3       15.05       11.27      1.89 o 
   1  10   3        9.63       14.50      2.18 o 
   2  10   3       28.29       25.76      2.83 o 
   3  10   3       17.72       21.14      4.19 o 
  -3  11   3        0.03        3.38      2.32 o 
  -2  11   3       81.59       73.73      6.95 o 
  -1  11   3        2.43        3.21      2.32 o 
   0  11   3       20.57       15.85      3.74 o 
   1  11   3        0.81        4.63      2.49 o 
   2  11   3        3.17        1.96      1.96 o 
  -9   0   4        1.43        2.32      1.96 o 
  -8   0   4       38.55       41.67      5.16 o 
  -7   0   4       79.41       78.36      6.41 o 
  -6   0   4       23.81       36.69      4.10 o 
  -5   0   4      625.92      614.16     10.38 o 
  -4   0   4       21.08       13.38      2.32 o 
  -3   0   4      669.35      638.02     22.88 o 
  -2   0   4      197.71      193.43      3.90 o 
  -1   0   4      649.51      647.73     13.27 o 
   0   0   4     1499.74     1510.07     17.10 o 
   1   0   4     1695.32     1783.07     25.11 o 
   2   0   4      719.16      681.56     14.60 o 
   3   0   4      165.34      174.18      7.66 o 
   4   0   4      270.19      270.52     10.51 o 
   5   0   4       20.29       21.01      3.56 o 
   6   0   4       33.48       29.39      4.27 o 
   7   0   4        3.98        4.63      2.49 o 
  -9   1   4        4.27        6.28      1.95 o 
  -8   1   4        1.20        1.81      2.49 o 
  -7   1   4        0.03        0.71      1.96 o 
  -6   1   4        0.51        0.31      1.16 o 
  -5   1   4        6.99        8.20      1.34 o 
  -4   1   4        1.26        3.32      0.54 o 
  -3   1   4       18.61       19.51      0.85 o 
  -2   1   4        2.24        2.26      0.36 o 
  -1   1   4      846.76      872.94      7.70 o 
   0   1   4       64.01       68.19      1.39 o 
   1   1   4      250.30      248.23      3.39 o 
   2   1   4       11.16       10.86      0.92 o 
   3   1   4       15.07       15.40      1.82 o 
   4   1   4       80.60       74.00      3.90 o 
   5   1   4        4.41        1.48      1.19 o 
   6   1   4        7.84        7.05      1.80 o 
   7   1   4        0.00       -0.28      1.24 o 
  -9   2   4        8.02        8.14      2.23 o 
  -8   2   4        8.62        8.90      5.52 o 
  -7   2   4       60.42       67.46      3.17 o 
  -6   2   4       27.47       26.71      1.98 o 
  -5   2   4      174.02      171.52      4.30 o 
  -4   2   4       31.71       32.53      1.79 o 
  -3   2   4      310.80      285.91      3.42 o 
  -2   2   4      144.33      153.49      3.10 o 
  -1   2   4      141.39      136.31      1.39 o 
   0   2   4      563.14      562.24      5.09 o 
   1   2   4       13.89       17.13      1.25 o 
   2   2   4     1114.48     1115.49     18.88 o 
   3   2   4      114.04      130.54      4.65 o 
   4   2   4       21.80       17.70      2.07 o 
   5   2   4        4.31        4.92      2.85 o 
   6   2   4       36.39       32.78      3.21 o 
   7   2   4       11.39       13.89      3.56 o 
  -9   3   4       35.70       38.20      3.83 o 
  -8   3   4        0.82       -0.27      1.50 o 
  -7   3   4       34.01       34.77      2.30 o 
  -6   3   4       70.98       72.25      3.10 o 
  -5   3   4        2.43        3.61      1.06 o 
  -4   3   4      437.84      404.39      6.31 o 
  -3   3   4      167.06      177.57      2.66 o 
  -2   3   4        0.17        2.18      0.49 o 
  -1   3   4      959.76      884.23     22.53 o 
   0   3   4      265.02      315.72      4.44 o 
   1   3   4     1384.11     1435.45     15.94 o 
   2   3   4        4.17        3.44      0.68 o 
   3   3   4      242.40      235.34      6.54 o 
   4   3   4       31.66       31.29      2.69 o 
   5   3   4        0.67        2.67      2.14 o 
   6   3   4        0.11        1.42      1.96 o 
   7   3   4        0.73        2.67      2.49 o 
  -8   4   4       42.06       37.06      3.52 o 
  -7   4   4       42.90       44.91      2.23 o 
  -6   4   4        4.93        3.49      1.19 o 
  -5   4   4        8.66        9.86      1.35 o 
  -4   4   4        3.45        4.42      0.57 o 
  -3   4   4        1.99        1.75      0.34 o 
  -2   4   4       14.97       20.36      1.78 o 
  -1   4   4        0.19        0.14      0.29 o 
   0   4   4      101.41      113.09      2.07 o 
   1   4   4        2.37        1.49      1.07 o 
   2   4   4       37.09       42.63      1.76 o 
   3   4   4        2.35        4.43      0.92 o 
   4   4   4        4.78        4.78      1.44 o 
   5   4   4       12.71       12.08      2.13 o 
   6   4   4        8.94       10.82      2.13 o 
   7   4   4        1.07        3.47      1.89 o 
  -8   5   4        0.53        3.62      1.82 o 
  -7   5   4       73.48       76.97      4.41 o 
  -6   5   4      118.13      131.25      8.37 o 
  -5   5   4       36.64       40.69      2.13 o 
  -4   5   4      196.47      188.84      3.47 o 
  -3   5   4      195.74      201.16      3.27 o 
  -2   5   4       85.48       68.57      4.90 o 
  -1   5   4      573.55      585.36      8.27 o 
   0   5   4       13.55       20.31      2.14 o 
   1   5   4      519.19      523.00      8.46 o 
   2   5   4        4.77        8.05      2.05 o 
   3   5   4      360.06      359.79     15.94 o 
   4   5   4       23.52       18.51      2.26 o 
   5   5   4       52.26       53.47      5.08 o 
   6   5   4        0.86        0.04      3.03 o 
  -8   6   4        2.30       -0.89      2.32 o 
  -7   6   4        0.33       -1.07      2.14 o 
  -6   6   4        0.42       -1.35      1.35 o 
  -5   6   4       39.76       41.50      4.81 o 
  -4   6   4       16.93       13.63      3.29 o 
  -3   6   4        0.06        1.46      1.07 o 
  -2   6   4       42.30       42.05      2.02 o 
  -1   6   4       68.26       64.84      2.77 o 
   0   6   4      166.98      165.22      4.79 o 
   1   6   4        0.35        0.23      0.65 o 
   2   6   4      391.79      382.10      7.91 o 
   3   6   4        3.09        3.14      1.32 o 
   4   6   4       39.70       36.87      2.99 o 
   5   6   4        1.00        3.08      1.32 o 
   6   6   4        7.11        4.25      2.40 o 
  -7   7   4        6.21        8.18      3.83 o 
  -6   7   4        2.08        4.63      2.49 o 
  -5   7   4        1.84        1.78      1.60 o 
  -4   7   4        4.56        1.25      1.60 o 
  -3   7   4        7.11        5.86      3.12 o 
  -2   7   4        9.64        7.60      1.26 o 
  -1   7   4       48.54       42.14      2.56 o 
   0   7   4       16.19       16.03      1.75 o 
   1   7   4       34.79       40.43      4.45 o 
   2   7   4        0.89       -0.62      0.78 o 
   3   7   4        7.27        8.07      1.58 o 
   4   7   4       27.91       31.07      2.89 o 
   5   7   4       28.62       35.59      3.25 o 
  -6   8   4        6.78        5.16      2.49 o 
  -5   8   4       10.33       13.89      3.38 o 
  -4   8   4       16.90       18.70      3.74 o 
  -3   8   4        2.82        3.03      2.14 o 
  -2   8   4      227.60      228.14     10.86 o 
  -1   8   4       79.68       77.95      3.62 o 
   0   8   4      146.41      153.60      7.30 o 
   1   8   4       68.94       63.59      3.59 o 
   2   8   4       21.22       24.93      3.74 o 
   3   8   4       17.76       15.67      3.03 o 
   4   8   4       85.15       95.10      7.84 o 
   5   8   4        9.60       12.11      3.21 o 
  -6   9   4        0.34        6.59      3.56 o 
  -5   9   4       12.73       10.33      3.03 o 
  -4   9   4        0.45       -0.36      1.96 o 
  -3   9   4       59.45       46.30      5.34 o 
  -2   9   4       80.84       72.66      6.59 o 
  -1   9   4      100.87       87.80      6.95 o 
   0   9   4      147.56      130.68      5.31 o 
   1   9   4        0.92        1.60      1.19 o 
   2   9   4        2.50        4.81      1.51 o 
   3   9   4        0.18        2.85      2.14 o 
   4   9   4       27.09       25.82      4.45 o 
  -5  10   4       43.70       39.36      5.52 o 
  -4  10   4        1.37        0.53      2.14 o 
  -3  10   4       68.97       72.13      6.95 o 
  -2  10   4        6.44       12.82      3.38 o 
  -1  10   4        5.44        8.01      2.67 o 
   0  10   4       42.25       58.59      6.06 o 
   1  10   4       13.12       13.00      3.03 o 
   2  10   4       92.63       99.08      5.22 o 
   3  10   4       19.78       16.81      4.27 o 
  -3  11   4        7.59        8.55      3.03 o 
  -2  11   4       17.79       16.03      3.56 o 
  -1  11   4       34.43       34.37      5.16 o 
   0  11   4        0.87       -1.42      2.49 o 
   1  11   4       29.35       30.81      4.81 o 
  -9   1   5        5.74        2.62      3.47 o 
  -8   1   5        2.62        1.57      1.44 o 
  -7   1   5       91.69       93.70      3.79 o 
  -6   1   5       96.66       99.89      3.59 o 
  -5   1   5      343.50      340.93      5.45 o 
  -4   1   5      449.46      491.24      6.56 o 
  -3   1   5      361.92      350.22      3.66 o 
  -2   1   5      631.39      622.13      7.47 o 
  -1   1   5        5.47        1.91      0.47 o 
   0   1   5      194.51      179.09      2.82 o 
   1   1   5      631.93      702.96     10.95 o 
   2   1   5      376.80      365.80      5.11 o 
   3   1   5      262.98      273.96      7.17 o 
   4   1   5      228.67      227.49      9.44 o 
   5   1   5       23.57       28.92      3.65 o 
   6   1   5       29.89       24.07      4.27 o 
   7   1   5       19.52       22.61      3.08 o 
  -9   2   5        0.02       -0.10      1.50 o 
  -8   2   5       16.62       17.24      2.11 o 
  -7   2   5        0.05       -0.18      0.91 o 
  -6   2   5      272.36      287.69      6.22 o 
  -5   2   5       18.96       16.66      1.50 o 
  -4   2   5      508.95      513.21      5.59 o 
  -3   2   5        2.06        1.28      0.64 o 
  -2   2   5      652.70      674.26      7.11 o 
  -1   2   5        8.77        3.90      0.45 o 
   0   2   5       81.10       81.28      2.11 o 
   1   2   5      140.90      116.98      3.80 o 
   2   2   5       62.14       66.62      3.21 o 
   3   2   5      352.57      334.93      8.05 o 
   4   2   5       69.88       70.55      4.09 o 
   5   2   5       35.13       38.44      3.32 o 
   6   2   5       64.87       70.12      4.99 o 
   7   2   5        2.79        4.54      1.89 o 
  -9   3   5        0.10        1.60      2.23 o 
  -8   3   5       41.58       40.18      2.74 o 
  -7   3   5        1.44        2.05      1.41 o 
  -6   3   5        6.40        6.11      1.20 o 
  -5   3   5       17.08       18.77      1.20 o 
  -4   3   5      350.95      370.56      4.78 o 
  -3   3   5      191.27      176.71      6.50 o 
  -2   3   5       58.42       72.66      4.45 o 
  -1   3   5        2.74        2.06      0.50 o 
   0   3   5       19.07       18.07      1.35 o 
   1   3   5        8.48        6.17      0.85 o 
   2   3   5       82.06       80.90      3.65 o 
   3   3   5        0.17       -0.51      1.06 o 
   4   3   5      177.15      170.35      6.36 o 
   5   3   5       18.85       21.80      2.69 o 
   6   3   5       99.25       95.10      7.84 o 
  -8   4   5       77.18       76.52      3.71 o 
  -7   4   5        0.22        1.22      1.12 o 
  -6   4   5       29.74       27.56      2.48 o 
  -5   4   5       53.55       56.35      3.04 o 
  -4   4   5      542.84      526.50     11.24 o 
  -3   4   5       58.44       59.10      2.05 o 
  -2   4   5     1259.16     1321.45     23.51 o 
  -1   4   5      122.19      106.90      2.67 o 
   0   4   5       49.97       59.72      2.59 o 
   1   4   5      337.17      301.33     10.51 o 
   2   4   5      320.65      334.83      6.42 o 
   3   4   5      101.81      104.72      6.95 o 
   4   4   5      346.32      343.01     13.36 o 
   5   4   5        9.13        8.37      2.67 o 
   6   4   5       56.58       59.87      4.46 o 
  -8   5   5       20.91       17.45      3.74 o 
  -7   5   5       61.76       63.34      4.06 o 
  -6   5   5       17.16       15.05      1.62 o 
  -5   5   5       59.92       62.44      3.16 o 
  -4   5   5       58.31       59.57      2.62 o 
  -3   5   5       92.24       86.57      4.36 o 
  -2   5   5       25.21       22.08      3.03 o 
  -1   5   5       18.66       22.50      1.05 o 
   0   5   5       31.23       37.75      2.21 o 
   1   5   5        8.55        9.21      2.85 o 
   2   5   5       14.51       13.92      2.67 o 
   3   5   5       20.21       20.13      2.23 o 
   4   5   5        0.08        1.20      1.32 o 
   5   5   5       38.42       42.61      3.46 o 
   6   5   5        3.03        4.62      2.85 o 
  -8   6   5       10.32       12.20      2.45 o 
  -7   6   5       28.79       24.58      2.90 o 
  -6   6   5      135.14      118.97      8.19 o 
  -5   6   5       23.34       25.29      3.74 o 
  -4   6   5      251.94      243.99     10.86 o 
  -3   6   5        2.71        4.27      1.96 o 
  -2   6   5       42.72       41.27      1.79 o 
  -1   6   5       89.97       87.02      3.16 o 
   0   6   5        0.06       -0.71      1.78 o 
   1   6   5      137.75      146.21      7.39 o 
   2   6   5        4.06        2.11      1.10 o 
   3   6   5       27.47       29.58      2.56 o 
   4   6   5       21.27       20.29      2.31 o 
   5   6   5        1.44       -0.51      1.69 o 
  -7   7   5       79.15       79.43      7.48 o 
  -6   7   5        0.00        0.00      2.32 o 
  -5   7   5      314.94      303.29     13.36 o 
  -4   7   5        0.75        4.10      2.14 o 
  -3   7   5      149.34      141.05      8.19 o 
  -2   7   5       25.05       24.93      3.74 o 
  -1   7   5        0.25        0.64      1.42 o 
   0   7   5      177.26      179.67      5.39 o 
   1   7   5        9.04        8.73      2.67 o 
   2   7   5       61.44       56.46      5.70 o 
   3   7   5        3.50        3.66      1.15 o 
   4   7   5        9.21        8.90      2.67 o 
   5   7   5       74.65       72.48      7.12 o 
  -6   8   5        3.10        0.71      1.96 o 
  -5   8   5        0.53        0.00      1.96 o 
  -4   8   5        3.16        1.42      1.96 o 
  -3   8   5       13.09       12.11      3.03 o 
  -2   8   5       29.76       34.02      4.45 o 
  -1   8   5       14.13       10.69      2.85 o 
   0   8   5       21.91       22.98      2.21 o 
   1   8   5       24.41       26.07      2.67 o 
   2   8   5        1.07        2.85      2.14 o 
   3   8   5       19.59       19.23      3.74 o 
   4   8   5       14.74       19.23      4.10 o 
  -5   9   5       38.56       47.91      5.88 o 
  -4   9   5       11.76       13.00      3.38 o 
  -3   9   5       13.74       16.56      3.56 o 
  -2   9   5       86.80       87.98      7.12 o 
  -1   9   5        9.15       13.54      3.21 o 
   0   9   5       67.44       73.55      6.59 o 
   1   9   5        9.31        4.45      1.96 o 
   2   9   5       32.71       32.33      3.07 o 
   3   9   5       20.50       19.77      4.10 o 
  -4  10   5        9.94       13.36      3.92 o 
  -3  10   5        2.90        2.67      2.32 o 
  -2  10   5        0.60       -0.36      1.96 o 
  -1  10   5       73.10       82.99      7.30 o 
   0  10   5        2.16        3.56      1.96 o 
   1  10   5       50.28       47.55      5.70 o 
   2  10   5        1.64        1.96      2.14 o 
  -2  11   5       17.35       14.60      3.56 o 
  -1  11   5        0.08        3.21      2.49 o 
   0  11   5        0.15        0.89      1.96 o 
  -9   0   6        2.61        4.81      2.67 o 
  -8   0   6      117.55       97.24      7.84 o 
  -7   0   6       97.67      105.03      4.91 o 
  -6   0   6      227.19      235.78      6.99 o 
  -5   0   6      220.85      205.70      6.11 o 
  -4   0   6        3.85        3.55      0.81 o 
  -3   0   6      287.60      290.51     11.31 o 
  -2   0   6     1780.48     1765.72     14.20 o 
  -1   0   6     3396.67     3426.16     24.17 o 
   0   0   6      231.28      209.79      6.77 o 
   1   0   6      808.29      820.30     16.38 o 
   2   0   6       26.38       27.25      3.21 o 
   3   0   6      173.69      164.22      4.03 o 
   4   0   6      425.27      422.61     14.43 o 
   5   0   6        3.05        4.63      2.49 o 
   6   0   6       46.58       39.89      5.16 o 
  -9   1   6        3.18        5.17      1.75 o 
  -8   1   6        2.76        1.88      3.12 o 
  -7   1   6        0.64       -0.11      0.99 o 
  -6   1   6       14.37       18.39      1.77 o 
  -5   1   6        4.61        3.77      0.77 o 
  -4   1   6       10.25       11.22      0.70 o 
  -3   1   6      451.74      472.30      5.69 o 
  -2   1   6      160.36      160.25      2.60 o 
  -1   1   6      788.60      831.83      7.10 o 
   0   1   6      319.12      330.81      5.06 o 
   1   1   6       17.81       23.01      1.41 o 
   2   1   6      119.91      120.26      4.71 o 
   3   1   6       25.76       26.27      2.45 o 
   4   1   6       26.79       28.02      4.27 o 
   5   1   6       81.52       77.27      4.72 o 
   6   1   6       39.14       36.41      3.59 o 
  -9   2   6       22.16       26.06      3.14 o 
  -8   2   6       33.23       31.20      2.48 o 
  -7   2   6       29.92       34.71      2.65 o 
  -6   2   6       50.64       50.69      2.63 o 
  -5   2   6      161.41      159.87      2.99 o 
  -4   2   6        0.10       -0.14      0.28 o 
  -3   2   6      768.02      756.62      8.52 o 
  -2   2   6      188.77      162.67      5.79 o 
  -1   2   6      266.18      275.58      3.55 o 
   0   2   6      762.09      772.74      8.61 o 
   1   2   6       53.15       58.64      2.81 o 
   2   2   6      152.82      149.39      5.09 o 
   3   2   6       10.77        7.97      1.57 o 
   4   2   6       12.92       16.12      2.14 o 
   5   2   6       27.78       25.80      2.89 o 
   6   2   6        2.76        3.21      1.75 o 
  -8   3   6       23.71       33.18      3.83 o 
  -7   3   6        8.24       10.06      2.04 o 
  -6   3   6       93.33       90.98      3.09 o 
  -5   3   6       38.20       41.25      2.48 o 
  -4   3   6       68.64       59.68      2.73 o 
  -3   3   6      377.64      359.04     10.51 o 
  -2   3   6       87.99       69.81      4.45 o 
  -1   3   6      748.74      780.35      9.29 o 
   0   3   6      332.22      344.78      5.07 o 
   1   3   6      536.48      542.36      9.35 o 
   2   3   6      202.08      200.74      6.41 o 
   3   3   6      208.65      206.09      6.73 o 
   4   3   6        3.22        2.71      1.44 o 
   5   3   6       90.79       86.30      5.16 o 
   6   3   6        3.46        4.63      2.32 o 
  -8   4   6        1.17        0.50      1.15 o 
  -7   4   6        7.35        8.29      1.25 o 
  -6   4   6        0.15        1.85      0.95 o 
  -5   4   6        0.21        0.05      1.96 o 
  -4   4   6       33.10       33.26      2.40 o 
  -3   4   6       62.42       67.85      4.81 o 
  -2   4   6       33.52       35.26      3.56 o 
  -1   4   6        0.16        0.36      0.51 o 
   0   4   6       60.05       59.66      2.64 o 
   1   4   6       22.85       21.73      3.21 o 
   2   4   6       22.69       17.81      3.21 o 
   3   4   6        0.20        2.14      2.32 o 
   4   4   6       36.66       33.30      4.45 o 
   5   4   6        4.95        4.10      2.32 o 
   6   4   6        0.22       -0.49      1.87 o 
  -8   5   6       16.07       20.42      2.22 o 
  -7   5   6       40.12       44.17      6.95 o 
  -6   5   6       11.77       15.49      3.21 o 
  -5   5   6       58.49       52.18      4.99 o 
  -4   5   6      162.84      151.56      8.01 o 
  -3   5   6      105.87      106.50      6.41 o 
  -2   5   6      329.67      343.90     11.58 o 
  -1   5   6       65.90       67.21      3.05 o 
   0   5   6      189.73      194.63      7.12 o 
   1   5   6      522.60      529.60      8.59 o 
   2   5   6      321.48      318.47      7.40 o 
   3   5   6      334.00      344.07      8.60 o 
   4   5   6       34.68       32.34      3.92 o 
   5   5   6       57.83       63.30      5.34 o 
  -7   6   6        1.10       -0.18      1.96 o 
  -6   6   6        0.91        3.74      2.32 o 
  -5   6   6       29.75       25.29      4.10 o 
  -4   6   6       32.81       35.62      4.27 o 
  -3   6   6      284.60      277.11     11.22 o 
  -2   6   6       70.34       71.95      5.70 o 
  -1   6   6        0.21        0.97      0.76 o 
   0   6   6      658.14      616.38     17.28 o 
   1   6   6       24.19       25.47      3.74 o 
   2   6   6      426.13      413.59      8.56 o 
   3   6   6       30.00       26.94      2.43 o 
   4   6   6        2.12        3.65      1.51 o 
   5   6   6        1.50        0.53      2.14 o 
  -7   7   6        2.70        4.27      2.67 o 
  -6   7   6        1.86        4.45      1.96 o 
  -5   7   6        0.11       -2.14      2.14 o 
  -4   7   6        0.04       -0.53      1.78 o 
  -3   7   6       91.59       83.17      6.59 o 
  -2   7   6       98.21      105.07      7.30 o 
  -1   7   6      116.76      110.95      7.30 o 
   0   7   6      186.61      183.26      5.53 o 
   1   7   6        5.33        1.96      1.78 o 
   2   7   6       14.33       15.14      3.03 o 
   3   7   6       13.19       16.92      3.74 o 
   4   7   6        6.33        2.67      2.49 o 
  -6   8   6        4.57        7.84      2.85 o 
  -5   8   6       62.48       74.09      6.77 o 
  -4   8   6       32.80       31.52      4.45 o 
  -3   8   6      133.11      139.27      8.90 o 
  -2   8   6      197.06      158.15      9.26 o 
  -1   8   6      189.03      182.90      9.97 o 
   0   8   6       99.61       94.39      7.30 o 
   1   8   6       11.20       17.10      3.56 o 
   2   8   6       94.48      101.87      7.84 o 
   3   8   6        7.67        8.55      3.03 o 
   4   8   6      115.19      127.87      9.44 o 
  -5   9   6        2.26        4.63      2.67 o 
  -4   9   6        7.07        8.73      3.03 o 
  -3   9   6        0.09        0.89      1.78 o 
  -2   9   6       25.19       19.23      3.92 o 
  -1   9   6        1.48        2.67      2.32 o 
   0   9   6        1.15       -1.78      2.32 o 
   1   9   6        3.51        1.78      2.32 o 
   2   9   6        5.93        2.85      2.14 o 
   3   9   6       31.70       31.88      4.99 o 
  -4  10   6        9.12        7.84      2.85 o 
  -3  10   6       29.79       40.43      5.52 o 
  -2  10   6        8.47       11.22      3.56 o 
  -1  10   6       50.03       47.37      5.70 o 
   0  10   6       39.89       47.91      5.88 o 
   1  10   6       50.46       45.06      5.88 o 
  -9   1   7        4.45        5.49      1.80 o 
  -8   1   7       11.55       12.80      1.79 o 
  -7   1   7       94.22       96.19      3.96 o 
  -6   1   7        0.00        0.89      0.57 o 
  -5   1   7      240.26      228.28      3.87 o 
  -4   1   7       62.58       54.12      1.56 o 
  -3   1   7       34.07       32.94      1.81 o 
  -2   1   7       68.42       65.85      1.72 o 
  -1   1   7       18.96       14.83      0.99 o 
   0   1   7      610.95      585.66      7.59 o 
   1   1   7      190.60      188.87      4.18 o 
   2   1   7      110.06      113.46      3.20 o 
   3   1   7       10.88       10.25      1.82 o 
   4   1   7        0.88        0.00      1.39 o 
   5   1   7       23.18       24.03      2.96 o 
   6   1   7        0.00        1.33      1.69 o 
  -9   2   7        2.64        1.66      1.25 o 
  -8   2   7        7.45        7.49      1.49 o 
  -7   2   7        5.05        4.81      1.31 o 
  -6   2   7      255.19      245.32      6.76 o 
  -5   2   7      151.93      133.33      3.17 o 
  -4   2   7      146.94      132.46      4.78 o 
  -3   2   7      170.71      181.69      3.86 o 
  -2   2   7        2.56        3.36      0.50 o 
  -1   2   7       57.31       53.61      1.62 o 
   0   2   7       59.74       63.55      2.78 o 
   1   2   7       70.58       68.78      3.25 o 
   2   2   7       66.68       64.73      4.10 o 
   3   2   7        7.65        8.11      2.58 o 
   4   2   7       32.60       34.09      3.19 o 
   5   2   7        0.47        0.05      1.32 o 
  -8   3   7        6.59        4.52      1.07 o 
  -7   3   7        0.48        2.26      0.91 o 
  -6   3   7        0.19        1.38      0.83 o 
  -5   3   7       29.71       29.03      2.18 o 
  -4   3   7       46.16       46.84      3.92 o 
  -3   3   7       37.42       39.71      3.56 o 
  -2   3   7        8.12        9.31      0.96 o 
  -1   3   7      182.10      180.13      3.63 o 
   0   3   7       11.47       12.96      1.41 o 
   1   3   7       32.51       33.71      2.40 o 
   2   3   7      179.14      183.91      6.01 o 
   3   3   7       42.65       35.31      2.96 o 
   4   3   7       61.41       61.82      5.52 o 
   5   3   7       10.67        6.29      1.75 o 
  -8   4   7       31.89       35.61      2.80 o 
  -7   4   7       90.17       91.92      5.16 o 
  -6   4   7       63.43       75.33      5.88 o 
  -5   4   7        9.22        7.60      1.32 o 
  -4   4   7      381.26      362.95     12.11 o 
  -3   4   7       35.15       27.25      3.38 o 
  -2   4   7      310.05      293.68     10.51 o 
  -1   4   7        9.49        4.63      1.78 o 
   0   4   7       63.15       64.47      5.16 o 
   1   4   7        7.65        9.44      2.49 o 
   2   4   7      145.26      143.54      8.37 o 
   3   4   7        2.47        0.18      1.60 o 
   4   4   7        3.05        2.32      2.32 o 
   5   4   7        1.58        0.36      2.14 o 
  -8   5   7       19.90       22.96      2.83 o 
  -7   5   7        2.60        2.85      1.96 o 
  -6   5   7        0.06        2.32      1.96 o 
  -5   5   7       11.09       11.04      2.67 o 
  -4   5   7        8.68       11.40      2.67 o 
  -3   5   7      144.48      130.19      7.48 o 
  -2   5   7      119.12      110.24      6.77 o 
  -1   5   7       35.99       42.92      4.45 o 
   0   5   7      138.27      120.75      7.30 o 
   1   5   7       31.34       28.33      1.99 o 
   2   5   7        8.34        7.72      1.45 o 
   3   5   7       45.12       37.94      2.99 o 
   4   5   7       20.68       17.15      2.31 o 
   5   5   7       30.97       28.44      4.81 o 
  -7   6   7       10.93        7.66      2.85 o 
  -6   6   7      100.22      105.97      7.84 o 
  -5   6   7       49.20       41.50      4.81 o 
  -4   6   7        8.94        9.08      2.67 o 
  -3   6   7        0.65        0.89      1.42 o 
  -2   6   7        7.47        9.08      2.49 o 
  -1   6   7       74.40       77.11      6.23 o 
   0   6   7        3.90        4.10      2.49 o 
   1   6   7        5.74        3.21      1.96 o 
   2   6   7        2.15        3.03      1.96 o 
   3   6   7        0.86        0.36      1.96 o 
   4   6   7        1.57        1.25      1.78 o 
  -7   7   7       25.21       29.92      5.16 o 
  -6   7   7       24.48       25.82      4.27 o 
  -5   7   7       19.45       21.01      3.74 o 
  -4   7   7       36.09       39.71      4.81 o 
  -3   7   7       47.46       41.14      4.81 o 
  -2   7   7       18.03       21.91      3.74 o 
  -1   7   7      127.79      142.12      8.73 o 
   0   7   7        2.98        3.56      2.49 o 
   1   7   7       15.48       19.06      3.74 o 
   2   7   7       14.98       19.41      3.92 o 
   3   7   7       22.03       25.29      4.27 o 
   4   7   7       18.69       12.64      3.38 o 
  -6   8   7        0.09        0.36      2.14 o 
  -5   8   7       11.54       15.85      3.74 o 
  -4   8   7       15.66       12.47      3.38 o 
  -3   8   7       41.63       44.52      5.34 o 
  -2   8   7       29.60       36.15      4.81 o 
  -1   8   7        1.47        8.73      3.03 o 
   0   8   7       12.84        8.37      2.49 o 
   1   8   7        5.60       13.18      3.38 o 
   2   8   7       52.11       38.11      5.34 o 
   3   8   7        1.04        3.38      2.67 o 
  -5   9   7       25.05       28.32      4.99 o 
  -4   9   7        8.65        8.55      3.21 o 
  -3   9   7        6.90        9.44      2.85 o 
  -2   9   7       12.56       16.38      3.56 o 
  -1   9   7        5.98        9.97      2.85 o 
   0   9   7       34.17       42.21      5.70 o 
   1   9   7        4.33        5.34      2.49 o 
   2   9   7        1.13        0.71      2.14 o 
  -3  10   7        3.21        2.14      2.14 o 
  -2  10   7       11.01       10.69      3.03 o 
  -1  10   7       14.40       14.60      4.10 o 
   0  10   7       16.71       17.10      4.10 o 
  -8   0   8       35.94       34.37      4.63 o 
  -7   0   8       13.43       17.77      2.65 o 
  -6   0   8        0.34        1.99      0.89 o 
  -5   0   8       32.50       29.88      2.21 o 
  -4   0   8      128.90      135.80      4.54 o 
  -3   0   8      311.81      314.66      8.90 o 
  -2   0   8        1.36        2.45      0.92 o 
  -1   0   8       52.68       58.10      2.86 o 
   0   0   8        0.41        0.93      0.94 o 
   1   0   8      154.94      157.42      6.68 o 
   2   0   8      642.28      658.92     10.74 o 
   3   0   8        0.12        0.36      1.96 o 
   4   0   8      327.43      312.73     13.54 o 
   5   0   8       22.41       19.59      3.74 o 
  -8   1   8        0.00       -0.23      1.12 o 
  -7   1   8        1.93        3.31      0.94 o 
  -6   1   8        1.22        1.70      0.75 o 
  -5   1   8       26.47       24.85      2.58 o 
  -4   1   8       82.21       83.52      2.30 o 
  -3   1   8      225.32      232.83      5.35 o 
  -2   1   8      272.28      283.08      4.65 o 
  -1   1   8        3.04        3.26      0.78 o 
   0   1   8       47.93       44.49      2.52 o 
   1   1   8       60.32       53.80      2.41 o 
   2   1   8       83.37       84.94      4.28 o 
   3   1   8      144.58      154.62      6.22 o 
   4   1   8       17.91       15.33      2.20 o 
   5   1   8        0.11        2.81      2.49 o 
  -8   2   8       10.70       10.98      1.47 o 
  -7   2   8       33.97       38.21      2.49 o 
  -6   2   8        0.37        0.14      0.80 o 
  -5   2   8      187.80      192.30      6.11 o 
  -4   2   8        0.17        0.42      0.57 o 
  -3   2   8       21.22       19.44      0.95 o 
  -2   2   8       84.60       85.87      1.77 o 
  -1   2   8       58.51       55.83      1.83 o 
   0   2   8      235.94      241.54      4.90 o 
   1   2   8        1.46        1.46      0.98 o 
   2   2   8       50.23       46.14      3.14 o 
   3   2   8        1.72        1.18      1.15 o 
   4   2   8       29.07       29.62      4.10 o 
   5   2   8        7.54        7.72      1.88 o 
  -8   3   8        2.86        2.17      1.17 o 
  -7   3   8        0.46        1.19      1.25 o 
  -6   3   8       29.94       33.73      2.17 o 
  -5   3   8       15.44       16.74      2.85 o 
  -4   3   8      130.58      134.99      6.95 o 
  -3   3   8       81.23       77.11      5.34 o 
  -2   3   8      180.35      153.77     16.74 o 
  -1   3   8      387.42      378.61      6.75 o 
   0   3   8       72.28       74.02      3.65 o 
   1   3   8      557.22      548.59     10.47 o 
   2   3   8        4.72        4.69      1.51 o 
   3   3   8      178.91      180.05      8.55 o 
   4   3   8        2.51        4.05      1.44 o 
   5   3   8       13.14       13.77      2.56 o 
  -8   4   8        0.10        1.77      3.38 o 
  -7   4   8        9.72        7.92      3.29 o 
  -6   4   8        1.38        1.07      1.78 o 
  -5   4   8       39.25       40.96      4.27 o 
  -4   4   8       13.01       10.86      2.49 o 
  -3   4   8        0.01        2.32      1.96 o 
  -2   4   8       15.37       11.75      2.67 o 
  -1   4   8       46.23       39.36      4.10 o 
   0   4   8        0.19        1.07      1.78 o 
   1   4   8       26.16       23.33      3.74 o 
   2   4   8        1.55        1.50      1.69 o 
   3   4   8       15.68       13.18      3.03 o 
   4   4   8        0.66        0.71      1.78 o 
  -7   5   8        8.78        5.52      2.14 o 
  -6   5   8       22.19       22.97      3.92 o 
  -5   5   8        3.05        3.92      1.78 o 
  -4   5   8      119.35      132.15      7.84 o 
  -3   5   8        1.24        2.85      1.96 o 
  -2   5   8       83.27      100.98      6.77 o 
  -1   5   8      208.49      215.67      9.97 o 
   0   5   8      171.03      175.42      9.26 o 
   1   5   8      365.34      375.24     14.07 o 
   2   5   8       53.26       56.99      5.88 o 
   3   5   8       93.47       94.57      7.84 o 
   4   5   8        6.21        9.44      3.03 o 
  -7   6   8        6.91        5.16      2.49 o 
  -6   6   8        1.39        0.18      1.96 o 
  -5   6   8       60.92       58.41      5.70 o 
  -4   6   8       58.64       67.68      6.06 o 
  -3   6   8        4.88        6.59      2.14 o 
  -2   6   8      358.86      307.92     12.64 o 
  -1   6   8        3.55        1.25      1.42 o 
   0   6   8      358.06      309.70     13.00 o 
   1   6   8       39.41       39.00      4.81 o 
   2   6   8        3.20        7.12      2.85 o 
   3   6   8       10.10        8.37      2.67 o 
  -6   7   8       25.32       28.67      4.63 o 
  -5   7   8       16.63       16.56      3.38 o 
  -4   7   8       88.02      104.18      7.84 o 
  -3   7   8       36.87       32.77      4.45 o 
  -2   7   8       96.92       89.22      7.12 o 
  -1   7   8        0.11        3.38      2.32 o 
   0   7   8        5.59        5.88      2.32 o 
   1   7   8        2.66        0.18      1.78 o 
   2   7   8       20.36       19.77      3.92 o 
   3   7   8       34.45       35.08      5.16 o 
  -5   8   8       27.07       30.45      4.99 o 
  -4   8   8       61.57       49.87      5.88 o 
  -3   8   8       39.68       33.66      4.81 o 
  -2   8   8       75.61       69.28      6.59 o 
  -1   8   8       38.25       30.45      4.63 o 
   0   8   8       36.04       46.48      5.70 o 
   1   8   8        1.69        1.25      2.14 o 
   2   8   8       80.79       88.87      8.19 o 
  -4   9   8        5.70        1.42      2.32 o 
  -3   9   8        1.06        3.74      2.14 o 
  -2   9   8        2.00       -0.89      2.14 o 
  -1   9   8       12.72       14.78      3.74 o 
   0   9   8        1.94        0.00      2.14 o 
   1   9   8       13.35       10.33      3.38 o 
  -8   1   9        6.89        8.92      1.95 o 
  -7   1   9      121.78      131.61      8.73 o 
  -6   1   9       65.52       66.86      3.75 o 
  -5   1   9      261.97      253.72      7.10 o 
  -4   1   9        1.75        1.05      0.50 o 
  -3   1   9      568.48      567.69      6.77 o 
  -2   1   9      175.12      177.13      4.04 o 
  -1   1   9      797.22      795.06      9.77 o 
   0   1   9        0.56        1.48      0.82 o 
   1   1   9       59.47       65.26      2.72 o 
   2   1   9       12.08       10.43      2.23 o 
   3   1   9       20.94       18.08      2.43 o 
   4   1   9        4.91       11.98      2.67 o 
  -8   2   9       37.33       34.19      4.81 o 
  -7   2   9       13.15       11.45      2.01 o 
  -6   2   9       58.04       61.18      3.68 o 
  -5   2   9      135.03      127.99      5.13 o 
  -4   2   9       11.99       10.24      1.69 o 
  -3   2   9        0.62       -0.04      1.02 o 
  -2   2   9      145.65      150.38      3.54 o 
  -1   2   9        0.59        0.36      0.92 o 
   0   2   9      379.07      377.08      7.50 o 
   1   2   9       64.11       59.14      3.50 o 
   2   2   9        0.42        0.72      1.51 o 
   3   2   9       20.90       20.41      2.94 o 
   4   2   9       13.60       13.29      2.23 o 
  -8   3   9        8.90        9.42      2.01 o 
  -7   3   9       31.64       29.37      3.47 o 
  -6   3   9       48.41       48.91      3.63 o 
  -5   3   9       41.73       40.07      4.10 o 
  -4   3   9        3.08        5.16      1.96 o 
  -3   3   9      425.39      426.35     13.00 o 
  -2   3   9      202.37      209.62      9.08 o 
  -1   3   9       49.56       47.65      2.40 o 
   0   3   9        1.97        2.37      2.23 o 
   1   3   9       40.29       39.48      4.27 o 
   2   3   9       31.13       31.62      2.86 o 
   3   3   9       44.85       51.71      7.84 o 
   4   3   9        5.28        3.13      1.35 o 
  -7   4   9       28.76       34.27      6.77 o 
  -6   4   9       51.10       50.76      4.99 o 
  -5   4   9       29.25       31.34      3.92 o 
  -4   4   9      489.72      466.07     14.60 o 
  -3   4   9       21.42       16.38      3.03 o 
  -2   4   9      115.05      133.04      7.66 o 
  -1   4   9       46.19       49.33      4.81 o 
   0   4   9        4.49        3.92      1.96 o 
   1   4   9       29.51       33.68      2.69 o 
   2   4   9       21.20       22.53      2.45 o 
   3   4   9       17.92       29.21      4.45 o 
   4   4   9        0.57        0.53      2.14 o 
  -7   5   9        0.13       -0.93      1.58 o 
  -6   5   9        0.63       -1.42      2.14 o 
  -5   5   9       36.66       38.29      4.63 o 
  -4   5   9       32.87       29.39      4.10 o 
  -3   5   9       77.10       74.62      6.06 o 
  -2   5   9       95.89       88.16      6.59 o 
  -1   5   9        9.83       10.69      2.85 o 
   0   5   9       23.27       17.63      3.38 o 
   1   5   9       16.52       11.22      3.03 o 
   2   5   9       62.25       52.00      5.88 o 
   3   5   9        1.57        6.23      2.67 o 
  -6   6   9       12.31       11.04      3.03 o 
  -5   6   9        7.56       13.18      3.03 o 
  -4   6   9        7.90        5.70      2.32 o 
  -3   6   9        2.09        3.74      2.32 o 
  -2   6   9       51.09       55.74      5.52 o 
  -1   6   9        1.53       -1.60      2.14 o 
   0   6   9       64.86       71.95      6.41 o 
   1   6   9        0.71       -0.53      1.96 o 
   2   6   9        4.86       11.75      3.38 o 
   3   6   9        9.55       14.96      3.56 o 
  -6   7   9       34.08       37.22      5.16 o 
  -5   7   9       48.95       52.00      5.88 o 
  -4   7   9       51.87       45.41      5.52 o 
  -3   7   9      103.14      112.02      8.37 o 
  -2   7   9       11.93        9.80      3.03 o 
  -1   7   9       30.38       34.55      4.81 o 
   0   7   9       22.95       33.66      4.99 o 
   1   7   9        3.01        8.01      2.85 o 
   2   7   9       20.66       16.21      3.92 o 
  -5   8   9        9.30        7.48      3.03 o 
  -4   8   9       45.87       40.78      5.52 o 
  -3   8   9        0.40        0.71      2.14 o 
  -2   8   9        4.07        1.78      2.14 o 
  -1   8   9        0.02       -1.96      1.96 o 
   0   8   9       27.80       17.45      3.74 o 
   1   8   9        3.74        1.07      2.49 o 
  -2   9   9       41.87       50.40      6.23 o 
  -8   0  10        0.03       -1.96      2.14 o 
  -7   0  10       21.78       17.81      3.56 o 
  -6   0  10        2.87        8.73      3.03 o 
  -5   0  10       33.71       33.66      4.45 o 
  -4   0  10       53.69       49.29      2.83 o 
  -3   0  10       42.51       35.96      2.50 o 
  -2   0  10        6.33        7.26      1.60 o 
  -1   0  10        2.29        4.59      1.24 o 
   0   0  10      255.45      250.83      6.86 o 
   1   0  10       61.54       67.72      3.63 o 
   2   0  10      154.97      150.84      8.73 o 
   3   0  10        9.45       16.74      3.56 o 
  -8   1  10        1.28        1.07      2.14 o 
  -7   1  10        0.00        0.00      2.14 o 
  -6   1  10       43.32       37.13      3.46 o 
  -5   1  10        0.73        1.45      1.05 o 
  -4   1  10       42.72       42.41      2.42 o 
  -3   1  10       10.68       11.67      1.44 o 
  -2   1  10        7.59        6.66      0.86 o 
  -1   1  10       50.30       51.15      2.16 o 
   0   1  10        9.25        6.39      0.97 o 
   1   1  10       22.95       21.68      1.92 o 
   2   1  10        1.49        2.80      1.44 o 
   3   1  10        1.34        2.45      1.69 o 
  -8   2  10       20.57       18.88      4.10 o 
  -7   2  10        0.34       -0.36      1.96 o 
  -6   2  10       26.05       27.99      2.69 o 
  -5   2  10       33.48       31.05      2.28 o 
  -4   2  10        6.70        4.75      1.16 o 
  -3   2  10       36.42       33.01      2.65 o 
  -2   2  10      101.75       96.08      4.46 o 
  -1   2  10        4.22        6.34      1.40 o 
   0   2  10       79.99       85.30      3.78 o 
   1   2  10       24.79       29.19      2.61 o 
   2   2  10       20.34       22.27      4.63 o 
   3   2  10        0.04        1.55      3.65 o 
  -7   3  10       20.92       25.51      2.82 o 
  -6   3  10        9.30       10.49      2.32 o 
  -5   3  10        4.70        5.51      1.60 o 
  -4   3  10       14.48       12.64      2.67 o 
  -3   3  10       60.67       61.98      4.99 o 
  -2   3  10       11.77       17.99      3.03 o 
  -1   3  10      191.59      197.15      9.44 o 
   0   3  10       20.96       28.50      2.40 o 
   1   3  10       33.54       33.23      2.78 o 
   2   3  10        5.15        6.73      1.62 o 
   3   3  10        0.01        0.84      1.28 o 
  -7   4  10        0.44        0.94      1.21 o 
  -6   4  10        6.75        8.17      1.88 o 
  -5   4  10        3.11        3.38      1.78 o 
  -4   4  10        4.01        9.80      2.49 o 
  -3   4  10        1.64        2.85      1.96 o 
  -2   4  10       10.23        8.90      2.49 o 
  -1   4  10        2.99        3.38      2.14 o 
   0   4  10        1.53        3.21      1.60 o 
   1   4  10        4.89        1.07      1.60 o 
   2   4  10        2.52        3.43      1.50 o 
   3   4  10        0.19       -2.14      2.14 o 
  -7   5  10       15.89       25.89      4.19 o 
  -6   5  10        1.58       -0.36      1.96 o 
  -5   5  10        2.09        0.18      1.60 o 
  -4   5  10        1.65        3.21      1.78 o 
  -3   5  10       17.01       18.88      3.38 o 
  -2   5  10       43.31       39.89      4.81 o 
  -1   5  10       17.90       15.14      3.03 o 
   0   5  10       21.08       27.25      4.27 o 
   1   5  10        6.88        4.81      2.49 o 
   2   5  10        4.75        9.97      3.03 o 
  -6   6  10        0.01        3.56      2.32 o 
  -5   6  10        0.87        1.07      1.78 o 
  -4   6  10       33.55       28.67      4.10 o 
  -3   6  10       14.92       19.06      3.56 o 
  -2   6  10       17.89       16.92      3.38 o 
  -1   6  10       13.81       13.18      3.38 o 
   0   6  10        2.72        3.92      2.49 o 
   1   6  10        1.76        2.14      1.78 o 
   2   6  10        6.29       11.04      3.38 o 
  -5   7  10        0.01        2.67      2.14 o 
  -4   7  10       12.82       21.19      3.92 o 
  -3   7  10        1.14        0.71      1.96 o 
  -2   7  10        0.01       -0.36      1.78 o 
  -1   7  10        0.02        1.78      2.32 o 
   0   7  10        0.25       -0.53      1.60 o 
   1   7  10        2.30        1.60      2.67 o 
  -3   8  10       16.66       14.96      3.74 o 
  -2   8  10        0.80       -0.89      2.32 o 
  -1   8  10       21.25       33.30      5.34 o 
  -7   1  11      169.04      174.21      9.08 o 
  -6   1  11        8.20       11.94      2.45 o 
  -5   1  11      256.96      249.11      8.69 o 
  -4   1  11        0.12        1.00      1.42 o 
  -3   1  11      187.44      184.02      5.22 o 
  -2   1  11        4.03        7.21      1.32 o 
  -1   1  11       19.09       21.52      1.53 o 
   0   1  11        1.95        1.99      0.75 o 
   1   1  11        0.04       -1.11      1.11 o 
   2   1  11       13.05       23.67      3.65 o 
  -7   2  11        5.10        3.92      2.32 o 
  -6   2  11        0.36        0.00      1.78 o 
  -5   2  11        8.49       11.81      1.83 o 
  -4   2  11       28.01       31.54      2.38 o 
  -3   2  11        0.87        2.09      1.11 o 
  -2   2  11      160.06      154.87      5.88 o 
  -1   2  11        1.86        2.11      1.19 o 
   0   2  11       10.76        6.95      2.32 o 
   1   2  11       23.12       25.27      3.56 o 
   2   2  11        4.65        7.10      2.94 o 
  -7   3  11        9.90        8.55      3.03 o 
  -6   3  11        3.82        3.12      1.41 o 
  -5   3  11       98.59      104.22      5.30 o 
  -4   3  11      100.39       99.55      6.59 o 
  -3   3  11        5.13        5.70      1.96 o 
  -2   3  11       32.95       32.77      3.92 o 
  -1   3  11        1.92        1.78      1.60 o 
   0   3  11       14.50       12.82      2.85 o 
   1   3  11       13.73       14.78      3.38 o 
   2   3  11        0.24       -1.96      1.96 o 
  -6   4  11      123.94      128.26      6.19 o 
  -5   4  11        3.60        3.03      1.78 o 
  -4   4  11      176.75      182.72      9.62 o 
  -3   4  11       27.48       27.78      3.74 o 
  -2   4  11        7.07        9.44      2.49 o 
  -1   4  11       49.38       48.09      5.16 o 
   0   4  11        7.33        9.26      2.67 o 
   1   4  11       99.96      116.83      8.73 o 
   2   4  11        5.51        9.97      3.03 o 
  -6   5  11        2.62        1.42      1.78 o 
  -5   5  11       26.97       31.17      4.27 o 
  -4   5  11        2.43        3.74      2.14 o 
  -3   5  11        9.06       14.96      3.21 o 
  -2   5  11        0.14        1.25      2.14 o 
  -1   5  11        0.59        0.36      1.42 o 
   0   5  11       23.22       24.75      4.10 o 
   1   5  11        2.52        2.67      2.49 o 
  -5   6  11        7.44        8.37      2.85 o 
  -4   6  11        7.47        8.19      2.49 o 
  -3   6  11        6.90        7.84      2.85 o 
  -2   6  11       31.83       46.13      5.70 o 
  -1   6  11       28.69       32.77      4.81 o 
   0   6  11       16.57       17.81      3.74 o 
  -3   7  11        7.57        5.34      2.32 o 
  -2   7  11       19.32       21.91      4.27 o 
  -6   0  12       23.99       30.99      4.99 o 
  -5   0  12        1.86        2.85      2.32 o 
  -4   0  12        0.01        1.25      1.78 o 
  -3   0  12       53.54       61.09      6.06 o 
  -2   0  12       26.71       27.78      3.92 o 
  -1   0  12       83.99       96.70      6.95 o 
   0   0  12        7.31        4.81      2.14 o 
   1   0  12        0.00       -0.18      1.60 o 
  -6   1  12       11.50        9.86      2.38 o 
  -5   1  12        3.19        2.49      2.32 o 
  -4   1  12        0.80       -0.80      1.64 o 
  -3   1  12        5.32        1.49      2.85 o 
  -2   1  12        4.45        6.55      1.46 o 
  -1   1  12        0.76        0.31      0.91 o 
   0   1  12        2.43        6.11      2.58 o 
   1   1  12        0.69        0.53      1.78 o 
  -6   2  12        0.63        1.96      2.49 o 
  -5   2  12        3.26        4.81      2.67 o 
  -4   2  12       12.77       10.45      2.20 o 
  -3   2  12       49.78       59.15      3.27 o 
  -2   2  12        6.88        5.72      1.18 o 
  -1   2  12       28.84       30.26      2.96 o 
   0   2  12        6.20        6.45      2.05 o 
   1   2  12        7.29       13.00      3.21 o 
  -6   3  12        0.02       -1.25      2.32 o 
  -5   3  12        1.36        5.88      2.67 o 
  -4   3  12        5.21       10.96      1.97 o 
  -3   3  12        0.00        1.25      1.78 o 
  -2   3  12       32.99       37.76      4.45 o 
  -1   3  12        2.77        6.77      2.32 o 
   0   3  12       30.24       45.59      5.34 o 
   1   3  12        0.06        2.85      1.96 o 
  -5   4  12        9.41       10.54      2.00 o 
  -4   4  12        3.22        3.56      2.14 o 
  -3   4  12        7.20        6.95      2.14 o 
  -2   4  12        1.57        2.32      1.96 o 
  -1   4  12        0.18       -2.32      2.32 o 
   0   4  12        0.74        0.00      1.60 o 
  -4   5  12       24.25       25.65      4.10 o 
  -3   5  12       33.95       40.96      4.99 o 
  -2   5  12        7.66        8.73      2.85 o 
  -1   5  12        8.61        8.01      2.85 o 
  -5   1  13        0.29        1.80      1.58 o 
  -4   1  13        7.04        7.00      1.95 o 
  -3   1  13        1.78        3.47      1.54 o 
  -2   1  13        0.44        1.93      1.32 o 
  -1   1  13       23.14       24.71      2.76 o 
  -5   2  13        0.45        0.00      1.78 o 
  -4   2  13        4.71        2.14      2.32 o 
  -3   2  13       10.49       10.33      2.67 o 
  -2   2  13        9.59        6.95      2.49 o 
  -1   2  13        2.72        2.64      1.45 o 
  -4   3  13        9.78       13.00      3.74 o 
  -3   3  13        1.09        1.25      2.14 o 
  -2   3  13        1.54        1.20      2.67 o 
                                                 
